# Supplementary material for: Reform influences location of death: Interrupted time-series analysis on older adults and persons with dementia
Source: PLoS One. 2020 Nov 4;15(11):e0241132. doi: 10.1371/journal.pone.0241132 (PMC7641450; doi:10.1371/journal.pone.0241132)
Supplement: S1 File — (XLS) [file pone.0241132.s003.xls]

## Sheet: Sheet1
id	y	elapsed_quarters	years_trend	ltc_reform	years	quarters	cog_status	pop	man
1	LTCF	1	0.25	0	2006	Jan-Mar	no dementia	1179	male
1	home	1	0.25	0	2006	Jan-Mar	no dementia	619	male
1	hospital	1	0.25	0	2006	Jan-Mar	no dementia	1699	male
1	elsehwere	1	0.25	0	2006	Jan-Mar	no dementia	193	male
2	LTCF	2	0.5	0	2006	Apr-June	no dementia	1069	male
2	home	2	0.5	0	2006	Apr-June	no dementia	529	male
2	hospital	2	0.5	0	2006	Apr-June	no dementia	1550	male
2	elsehwere	2	0.5	0	2006	Apr-June	no dementia	165	male
3	LTCF	3	0.75	0	2006	July-Sept	no dementia	1200	male
3	home	3	0.75	0	2006	July-Sept	no dementia	521	male
3	hospital	3	0.75	0	2006	July-Sept	no dementia	1517	male
3	elsehwere	3	0.75	0	2006	July-Sept	no dementia	192	male
4	LTCF	4	1	0	2006	Oct-Dec	no dementia	1315	male
4	home	4	1	0	2006	Oct-Dec	no dementia	565	male
4	hospital	4	1	0	2006	Oct-Dec	no dementia	1622	male
4	elsehwere	4	1	0	2006	Oct-Dec	no dementia	194	male
5	LTCF	5	1.25	0	2007	Jan-Mar	no dementia	1355	male
5	home	5	1.25	0	2007	Jan-Mar	no dementia	667	male
5	hospital	5	1.25	0	2007	Jan-Mar	no dementia	1813	male
5	elsehwere	5	1.25	0	2007	Jan-Mar	no dementia	222	male
6	LTCF	6	1.5	0	2007	Apr-June	no dementia	1199	male
6	home	6	1.5	0	2007	Apr-June	no dementia	561	male
6	hospital	6	1.5	0	2007	Apr-June	no dementia	1513	male
6	elsehwere	6	1.5	0	2007	Apr-June	no dementia	219	male
7	LTCF	7	1.75	0	2007	July-Sept	no dementia	1175	male
7	home	7	1.75	0	2007	July-Sept	no dementia	522	male
7	hospital	7	1.75	0	2007	July-Sept	no dementia	1571	male
7	elsehwere	7	1.75	0	2007	July-Sept	no dementia	190	male
8	LTCF	8	2	0	2007	Oct-Dec	no dementia	1300	male
8	home	8	2	0	2007	Oct-Dec	no dementia	589	male
8	hospital	8	2	0	2007	Oct-Dec	no dementia	1589	male
8	elsehwere	8	2	0	2007	Oct-Dec	no dementia	237	male
9	LTCF	9	2.25	0	2008	Jan-Mar	no dementia	1379	male
9	home	9	2.25	0	2008	Jan-Mar	no dementia	616	male
9	hospital	9	2.25	0	2008	Jan-Mar	no dementia	1694	male
9	elsehwere	9	2.25	0	2008	Jan-Mar	no dementia	175	male
10	LTCF	10	2.5	0	2008	Apr-June	no dementia	1290	male
10	home	10	2.5	0	2008	Apr-June	no dementia	524	male
10	hospital	10	2.5	0	2008	Apr-June	no dementia	1598	male
10	elsehwere	10	2.5	0	2008	Apr-June	no dementia	154	male
11	LTCF	11	2.75	0	2008	July-Sept	no dementia	1237	male
11	home	11	2.75	0	2008	July-Sept	no dementia	521	male
11	hospital	11	2.75	0	2008	July-Sept	no dementia	1458	male
11	elsehwere	11	2.75	0	2008	July-Sept	no dementia	159	male
12	LTCF	12	3	0	2008	Oct-Dec	no dementia	1398	male
12	home	12	3	0	2008	Oct-Dec	no dementia	617	male
12	hospital	12	3	0	2008	Oct-Dec	no dementia	1610	male
12	elsehwere	12	3	0	2008	Oct-Dec	no dementia	174	male
13	LTCF	13	3.25	0	2009	Jan-Mar	no dementia	1432	male
13	home	13	3.25	0	2009	Jan-Mar	no dementia	611	male
13	hospital	13	3.25	0	2009	Jan-Mar	no dementia	1683	male
13	elsehwere	13	3.25	0	2009	Jan-Mar	no dementia	156	male
14	LTCF	14	3.5	0	2009	Apr-June	no dementia	1212	male
14	home	14	3.5	0	2009	Apr-June	no dementia	493	male
14	hospital	14	3.5	0	2009	Apr-June	no dementia	1478	male
14	elsehwere	14	3.5	0	2009	Apr-June	no dementia	161	male
15	LTCF	15	3.75	0	2009	July-Sept	no dementia	1193	male
15	home	15	3.75	0	2009	July-Sept	no dementia	476	male
15	hospital	15	3.75	0	2009	July-Sept	no dementia	1460	male
15	elsehwere	15	3.75	0	2009	July-Sept	no dementia	169	male
16	LTCF	16	4	0	2009	Oct-Dec	no dementia	1279	male
16	home	16	4	0	2009	Oct-Dec	no dementia	565	male
16	hospital	16	4	0	2009	Oct-Dec	no dementia	1485	male
16	elsehwere	16	4	0	2009	Oct-Dec	no dementia	167	male
17	LTCF	17	4.25	0	2010	Jan-Mar	no dementia	1358	male
17	home	17	4.25	0	2010	Jan-Mar	no dementia	608	male
17	hospital	17	4.25	0	2010	Jan-Mar	no dementia	1681	male
17	elsehwere	17	4.25	0	2010	Jan-Mar	no dementia	150	male
18	LTCF	18	4.5	0	2010	Apr-June	no dementia	1294	male
18	home	18	4.5	0	2010	Apr-June	no dementia	508	male
18	hospital	18	4.5	0	2010	Apr-June	no dementia	1430	male
18	elsehwere	18	4.5	0	2010	Apr-June	no dementia	138	male
19	LTCF	19	4.75	0	2010	July-Sept	no dementia	1239	male
19	home	19	4.75	0	2010	July-Sept	no dementia	538	male
19	hospital	19	4.75	0	2010	July-Sept	no dementia	1369	male
19	elsehwere	19	4.75	0	2010	July-Sept	no dementia	160	male
20	LTCF	20	5	0	2010	Oct-Dec	no dementia	1349	male
20	home	20	5	0	2010	Oct-Dec	no dementia	628	male
20	hospital	20	5	0	2010	Oct-Dec	no dementia	1534	male
20	elsehwere	20	5	0	2010	Oct-Dec	no dementia	170	male
21	LTCF	21	5.25	0	2011	Jan-Mar	no dementia	1465	male
21	home	21	5.25	0	2011	Jan-Mar	no dementia	564	male
21	hospital	21	5.25	0	2011	Jan-Mar	no dementia	1557	male
21	elsehwere	21	5.25	0	2011	Jan-Mar	no dementia	166	male
22	LTCF	22	5.5	0	2011	Apr-June	no dementia	1279	male
22	home	22	5.5	0	2011	Apr-June	no dementia	551	male
22	hospital	22	5.5	0	2011	Apr-June	no dementia	1391	male
22	elsehwere	22	5.5	0	2011	Apr-June	no dementia	172	male
23	LTCF	23	5.75	0	2011	July-Sept	no dementia	1311	male
23	home	23	5.75	0	2011	July-Sept	no dementia	481	male
23	hospital	23	5.75	0	2011	July-Sept	no dementia	1414	male
23	elsehwere	23	5.75	0	2011	July-Sept	no dementia	193	male
24	LTCF	24	6	0	2011	Oct-Dec	no dementia	1432	male
24	home	24	6	0	2011	Oct-Dec	no dementia	574	male
24	hospital	24	6	0	2011	Oct-Dec	no dementia	1484	male
24	elsehwere	24	6	0	2011	Oct-Dec	no dementia	158	male
25	LTCF	25	6.25	1	2012	Jan-Mar	no dementia	1553	male
25	home	25	6.25	1	2012	Jan-Mar	no dementia	654	male
25	hospital	25	6.25	1	2012	Jan-Mar	no dementia	1512	male
25	elsehwere	25	6.25	1	2012	Jan-Mar	no dementia	156	male
26	LTCF	26	6.5	1	2012	Apr-June	no dementia	1418	male
26	home	26	6.5	1	2012	Apr-June	no dementia	556	male
26	hospital	26	6.5	1	2012	Apr-June	no dementia	1380	male
26	elsehwere	26	6.5	1	2012	Apr-June	no dementia	135	male
27	LTCF	27	6.75	1	2012	July-Sept	no dementia	1332	male
27	home	27	6.75	1	2012	July-Sept	no dementia	525	male
27	hospital	27	6.75	1	2012	July-Sept	no dementia	1222	male
27	elsehwere	27	6.75	1	2012	July-Sept	no dementia	142	male
28	LTCF	28	7	1	2012	Oct-Dec	no dementia	1486	male
28	home	28	7	1	2012	Oct-Dec	no dementia	602	male
28	hospital	28	7	1	2012	Oct-Dec	no dementia	1374	male
28	elsehwere	28	7	1	2012	Oct-Dec	no dementia	151	male
29	LTCF	29	7.25	1	2013	Jan-Mar	no dementia	1597	male
29	home	29	7.25	1	2013	Jan-Mar	no dementia	617	male
29	hospital	29	7.25	1	2013	Jan-Mar	no dementia	1511	male
29	elsehwere	29	7.25	1	2013	Jan-Mar	no dementia	183	male
30	LTCF	30	7.5	1	2013	Apr-June	no dementia	1427	male
30	home	30	7.5	1	2013	Apr-June	no dementia	542	male
30	hospital	30	7.5	1	2013	Apr-June	no dementia	1326	male
30	elsehwere	30	7.5	1	2013	Apr-June	no dementia	167	male
31	LTCF	31	7.75	1	2013	July-Sept	no dementia	1302	male
31	home	31	7.75	1	2013	July-Sept	no dementia	476	male
31	hospital	31	7.75	1	2013	July-Sept	no dementia	1308	male
31	elsehwere	31	7.75	1	2013	July-Sept	no dementia	173	male
32	LTCF	32	8	1	2013	Oct-Dec	no dementia	1456	male
32	home	32	8	1	2013	Oct-Dec	no dementia	567	male
32	hospital	32	8	1	2013	Oct-Dec	no dementia	1333	male
32	elsehwere	32	8	1	2013	Oct-Dec	no dementia	181	male
33	LTCF	33	8.25	1	2014	Jan-Mar	no dementia	1412	male
33	home	33	8.25	1	2014	Jan-Mar	no dementia	544	male
33	hospital	33	8.25	1	2014	Jan-Mar	no dementia	1415	male
33	elsehwere	33	8.25	1	2014	Jan-Mar	no dementia	146	male
34	LTCF	34	8.5	1	2014	Apr-June	no dementia	1349	male
34	home	34	8.5	1	2014	Apr-June	no dementia	533	male
34	hospital	34	8.5	1	2014	Apr-June	no dementia	1348	male
34	elsehwere	34	8.5	1	2014	Apr-June	no dementia	174	male
35	LTCF	35	8.75	1	2014	July-Sept	no dementia	1434	male
35	home	35	8.75	1	2014	July-Sept	no dementia	519	male
35	hospital	35	8.75	1	2014	July-Sept	no dementia	1297	male
35	elsehwere	35	8.75	1	2014	July-Sept	no dementia	201	male
36	LTCF	36	9	1	2014	Oct-Dec	no dementia	1508	male
36	home	36	9	1	2014	Oct-Dec	no dementia	551	male
36	hospital	36	9	1	2014	Oct-Dec	no dementia	1391	male
36	elsehwere	36	9	1	2014	Oct-Dec	no dementia	155	male
37	LTCF	37	9.25	1	2015	Jan-Mar	no dementia	1587	male
37	home	37	9.25	1	2015	Jan-Mar	no dementia	604	male
37	hospital	37	9.25	1	2015	Jan-Mar	no dementia	1532	male
37	elsehwere	37	9.25	1	2015	Jan-Mar	no dementia	200	male
38	LTCF	38	9.5	1	2015	Apr-June	no dementia	1378	male
38	home	38	9.5	1	2015	Apr-June	no dementia	481	male
38	hospital	38	9.5	1	2015	Apr-June	no dementia	1301	male
38	elsehwere	38	9.5	1	2015	Apr-June	no dementia	153	male
39	LTCF	39	9.75	1	2015	July-Sept	no dementia	1375	male
39	home	39	9.75	1	2015	July-Sept	no dementia	513	male
39	hospital	39	9.75	1	2015	July-Sept	no dementia	1284	male
39	elsehwere	39	9.75	1	2015	July-Sept	no dementia	169	male
40	LTCF	40	10	1	2015	Oct-Dec	no dementia	1478	male
40	home	40	10	1	2015	Oct-Dec	no dementia	590	male
40	hospital	40	10	1	2015	Oct-Dec	no dementia	1316	male
40	elsehwere	40	10	1	2015	Oct-Dec	no dementia	175	male
41	LTCF	41	10.25	1	2016	Jan-Mar	no dementia	1597	male
41	home	41	10.25	1	2016	Jan-Mar	no dementia	607	male
41	hospital	41	10.25	1	2016	Jan-Mar	no dementia	1419	male
41	elsehwere	41	10.25	1	2016	Jan-Mar	no dementia	178	male
42	LTCF	42	10.5	1	2016	Apr-June	no dementia	1405	male
42	home	42	10.5	1	2016	Apr-June	no dementia	507	male
42	hospital	42	10.5	1	2016	Apr-June	no dementia	1148	male
42	elsehwere	42	10.5	1	2016	Apr-June	no dementia	163	male
43	LTCF	43	10.75	1	2016	July-Sept	no dementia	1432	male
43	home	43	10.75	1	2016	July-Sept	no dementia	473	male
43	hospital	43	10.75	1	2016	July-Sept	no dementia	1183	male
43	elsehwere	43	10.75	1	2016	July-Sept	no dementia	168	male
44	LTCF	44	11	1	2016	Oct-Dec	no dementia	1532	male
44	home	44	11	1	2016	Oct-Dec	no dementia	549	male
44	hospital	44	11	1	2016	Oct-Dec	no dementia	1306	male
44	elsehwere	44	11	1	2016	Oct-Dec	no dementia	177	male
45	LTCF	45	11.25	1	2017	Jan-Mar	no dementia	1667	male
45	home	45	11.25	1	2017	Jan-Mar	no dementia	566	male
45	hospital	45	11.25	1	2017	Jan-Mar	no dementia	1422	male
45	elsehwere	45	11.25	1	2017	Jan-Mar	no dementia	186	male
46	LTCF	46	11.5	1	2017	Apr-June	no dementia	1471	male
46	home	46	11.5	1	2017	Apr-June	no dementia	506	male
46	hospital	46	11.5	1	2017	Apr-June	no dementia	1200	male
46	elsehwere	46	11.5	1	2017	Apr-June	no dementia	158	male
47	LTCF	47	11.75	1	2017	July-Sept	no dementia	1433	male
47	home	47	11.75	1	2017	July-Sept	no dementia	465	male
47	hospital	47	11.75	1	2017	July-Sept	no dementia	1149	male
47	elsehwere	47	11.75	1	2017	July-Sept	no dementia	183	male
48	LTCF	48	12	1	2017	Oct-Dec	no dementia	1500	male
48	home	48	12	1	2017	Oct-Dec	no dementia	529	male
48	hospital	48	12	1	2017	Oct-Dec	no dementia	1288	male
48	elsehwere	48	12	1	2017	Oct-Dec	no dementia	164	male
49	LTCF	1	0.25	0	2006	Jan-Mar	no dementia	1962	female
49	home	1	0.25	0	2006	Jan-Mar	no dementia	516	female
49	hospital	1	0.25	0	2006	Jan-Mar	no dementia	1620	female
49	elsehwere	1	0.25	0	2006	Jan-Mar	no dementia	135	female
50	LTCF	2	0.5	0	2006	Apr-June	no dementia	1836	female
50	home	2	0.5	0	2006	Apr-June	no dementia	495	female
50	hospital	2	0.5	0	2006	Apr-June	no dementia	1494	female
50	elsehwere	2	0.5	0	2006	Apr-June	no dementia	111	female
51	LTCF	3	0.75	0	2006	July-Sept	no dementia	1903	female
51	home	3	0.75	0	2006	July-Sept	no dementia	473	female
51	hospital	3	0.75	0	2006	July-Sept	no dementia	1374	female
51	elsehwere	3	0.75	0	2006	July-Sept	no dementia	112	female
52	LTCF	4	1	0	2006	Oct-Dec	no dementia	2070	female
52	home	4	1	0	2006	Oct-Dec	no dementia	457	female
52	hospital	4	1	0	2006	Oct-Dec	no dementia	1622	female
52	elsehwere	4	1	0	2006	Oct-Dec	no dementia	117	female
53	LTCF	5	1.25	0	2007	Jan-Mar	no dementia	2119	female
53	home	5	1.25	0	2007	Jan-Mar	no dementia	579	female
53	hospital	5	1.25	0	2007	Jan-Mar	no dementia	1674	female
53	elsehwere	5	1.25	0	2007	Jan-Mar	no dementia	137	female
54	LTCF	6	1.5	0	2007	Apr-June	no dementia	1803	female
54	home	6	1.5	0	2007	Apr-June	no dementia	474	female
54	hospital	6	1.5	0	2007	Apr-June	no dementia	1490	female
54	elsehwere	6	1.5	0	2007	Apr-June	no dementia	111	female
55	LTCF	7	1.75	0	2007	July-Sept	no dementia	1901	female
55	home	7	1.75	0	2007	July-Sept	no dementia	431	female
55	hospital	7	1.75	0	2007	July-Sept	no dementia	1398	female
55	elsehwere	7	1.75	0	2007	July-Sept	no dementia	109	female
56	LTCF	8	2	0	2007	Oct-Dec	no dementia	1972	female
56	home	8	2	0	2007	Oct-Dec	no dementia	491	female
56	hospital	8	2	0	2007	Oct-Dec	no dementia	1490	female
56	elsehwere	8	2	0	2007	Oct-Dec	no dementia	143	female
57	LTCF	9	2.25	0	2008	Jan-Mar	no dementia	2059	female
57	home	9	2.25	0	2008	Jan-Mar	no dementia	491	female
57	hospital	9	2.25	0	2008	Jan-Mar	no dementia	1519	female
57	elsehwere	9	2.25	0	2008	Jan-Mar	no dementia	110	female
58	LTCF	10	2.5	0	2008	Apr-June	no dementia	1948	female
58	home	10	2.5	0	2008	Apr-June	no dementia	411	female
58	hospital	10	2.5	0	2008	Apr-June	no dementia	1421	female
58	elsehwere	10	2.5	0	2008	Apr-June	no dementia	85	female
59	LTCF	11	2.75	0	2008	July-Sept	no dementia	1830	female
59	home	11	2.75	0	2008	July-Sept	no dementia	419	female
59	hospital	11	2.75	0	2008	July-Sept	no dementia	1361	female
59	elsehwere	11	2.75	0	2008	July-Sept	no dementia	108	female
60	LTCF	12	3	0	2008	Oct-Dec	no dementia	1991	female
60	home	12	3	0	2008	Oct-Dec	no dementia	475	female
60	hospital	12	3	0	2008	Oct-Dec	no dementia	1548	female
60	elsehwere	12	3	0	2008	Oct-Dec	no dementia	122	female
61	LTCF	13	3.25	0	2009	Jan-Mar	no dementia	2230	female
61	home	13	3.25	0	2009	Jan-Mar	no dementia	526	female
61	hospital	13	3.25	0	2009	Jan-Mar	no dementia	1651	female
61	elsehwere	13	3.25	0	2009	Jan-Mar	no dementia	120	female
62	LTCF	14	3.5	0	2009	Apr-June	no dementia	1878	female
62	home	14	3.5	0	2009	Apr-June	no dementia	419	female
62	hospital	14	3.5	0	2009	Apr-June	no dementia	1353	female
62	elsehwere	14	3.5	0	2009	Apr-June	no dementia	82	female
63	LTCF	15	3.75	0	2009	July-Sept	no dementia	1888	female
63	home	15	3.75	0	2009	July-Sept	no dementia	422	female
63	hospital	15	3.75	0	2009	July-Sept	no dementia	1286	female
63	elsehwere	15	3.75	0	2009	July-Sept	no dementia	84	female
64	LTCF	16	4	0	2009	Oct-Dec	no dementia	2044	female
64	home	16	4	0	2009	Oct-Dec	no dementia	456	female
64	hospital	16	4	0	2009	Oct-Dec	no dementia	1372	female
64	elsehwere	16	4	0	2009	Oct-Dec	no dementia	112	female
65	LTCF	17	4.25	0	2010	Jan-Mar	no dementia	2090	female
65	home	17	4.25	0	2010	Jan-Mar	no dementia	505	female
65	hospital	17	4.25	0	2010	Jan-Mar	no dementia	1422	female
65	elsehwere	17	4.25	0	2010	Jan-Mar	no dementia	99	female
66	LTCF	18	4.5	0	2010	Apr-June	no dementia	1872	female
66	home	18	4.5	0	2010	Apr-June	no dementia	454	female
66	hospital	18	4.5	0	2010	Apr-June	no dementia	1300	female
66	elsehwere	18	4.5	0	2010	Apr-June	no dementia	83	female
67	LTCF	19	4.75	0	2010	July-Sept	no dementia	1932	female
67	home	19	4.75	0	2010	July-Sept	no dementia	446	female
67	hospital	19	4.75	0	2010	July-Sept	no dementia	1221	female
67	elsehwere	19	4.75	0	2010	July-Sept	no dementia	111	female
68	LTCF	20	5	0	2010	Oct-Dec	no dementia	2097	female
68	home	20	5	0	2010	Oct-Dec	no dementia	499	female
68	hospital	20	5	0	2010	Oct-Dec	no dementia	1386	female
68	elsehwere	20	5	0	2010	Oct-Dec	no dementia	95	female
69	LTCF	21	5.25	0	2011	Jan-Mar	no dementia	2102	female
69	home	21	5.25	0	2011	Jan-Mar	no dementia	488	female
69	hospital	21	5.25	0	2011	Jan-Mar	no dementia	1401	female
69	elsehwere	21	5.25	0	2011	Jan-Mar	no dementia	100	female
70	LTCF	22	5.5	0	2011	Apr-June	no dementia	1916	female
70	home	22	5.5	0	2011	Apr-June	no dementia	427	female
70	hospital	22	5.5	0	2011	Apr-June	no dementia	1285	female
70	elsehwere	22	5.5	0	2011	Apr-June	no dementia	77	female
71	LTCF	23	5.75	0	2011	July-Sept	no dementia	1954	female
71	home	23	5.75	0	2011	July-Sept	no dementia	413	female
71	hospital	23	5.75	0	2011	July-Sept	no dementia	1190	female
71	elsehwere	23	5.75	0	2011	July-Sept	no dementia	111	female
72	LTCF	24	6	0	2011	Oct-Dec	no dementia	2026	female
72	home	24	6	0	2011	Oct-Dec	no dementia	483	female
72	hospital	24	6	0	2011	Oct-Dec	no dementia	1303	female
72	elsehwere	24	6	0	2011	Oct-Dec	no dementia	110	female
73	LTCF	25	6.25	1	2012	Jan-Mar	no dementia	2317	female
73	home	25	6.25	1	2012	Jan-Mar	no dementia	456	female
73	hospital	25	6.25	1	2012	Jan-Mar	no dementia	1475	female
73	elsehwere	25	6.25	1	2012	Jan-Mar	no dementia	98	female
74	LTCF	26	6.5	1	2012	Apr-June	no dementia	2089	female
74	home	26	6.5	1	2012	Apr-June	no dementia	462	female
74	hospital	26	6.5	1	2012	Apr-June	no dementia	1249	female
74	elsehwere	26	6.5	1	2012	Apr-June	no dementia	87	female
75	LTCF	27	6.75	1	2012	July-Sept	no dementia	1978	female
75	home	27	6.75	1	2012	July-Sept	no dementia	457	female
75	hospital	27	6.75	1	2012	July-Sept	no dementia	1178	female
75	elsehwere	27	6.75	1	2012	July-Sept	no dementia	90	female
76	LTCF	28	7	1	2012	Oct-Dec	no dementia	2178	female
76	home	28	7	1	2012	Oct-Dec	no dementia	499	female
76	hospital	28	7	1	2012	Oct-Dec	no dementia	1256	female
76	elsehwere	28	7	1	2012	Oct-Dec	no dementia	83	female
77	LTCF	29	7.25	1	2013	Jan-Mar	no dementia	2340	female
77	home	29	7.25	1	2013	Jan-Mar	no dementia	539	female
77	hospital	29	7.25	1	2013	Jan-Mar	no dementia	1355	female
77	elsehwere	29	7.25	1	2013	Jan-Mar	no dementia	115	female
78	LTCF	30	7.5	1	2013	Apr-June	no dementia	1888	female
78	home	30	7.5	1	2013	Apr-June	no dementia	440	female
78	hospital	30	7.5	1	2013	Apr-June	no dementia	1163	female
78	elsehwere	30	7.5	1	2013	Apr-June	no dementia	74	female
79	LTCF	31	7.75	1	2013	July-Sept	no dementia	1951	female
79	home	31	7.75	1	2013	July-Sept	no dementia	403	female
79	hospital	31	7.75	1	2013	July-Sept	no dementia	1119	female
79	elsehwere	31	7.75	1	2013	July-Sept	no dementia	99	female
80	LTCF	32	8	1	2013	Oct-Dec	no dementia	2048	female
80	home	32	8	1	2013	Oct-Dec	no dementia	465	female
80	hospital	32	8	1	2013	Oct-Dec	no dementia	1209	female
80	elsehwere	32	8	1	2013	Oct-Dec	no dementia	118	female
81	LTCF	33	8.25	1	2014	Jan-Mar	no dementia	2072	female
81	home	33	8.25	1	2014	Jan-Mar	no dementia	438	female
81	hospital	33	8.25	1	2014	Jan-Mar	no dementia	1183	female
81	elsehwere	33	8.25	1	2014	Jan-Mar	no dementia	103	female
82	LTCF	34	8.5	1	2014	Apr-June	no dementia	1942	female
82	home	34	8.5	1	2014	Apr-June	no dementia	414	female
82	hospital	34	8.5	1	2014	Apr-June	no dementia	1156	female
82	elsehwere	34	8.5	1	2014	Apr-June	no dementia	82	female
83	LTCF	35	8.75	1	2014	July-Sept	no dementia	1920	female
83	home	35	8.75	1	2014	July-Sept	no dementia	430	female
83	hospital	35	8.75	1	2014	July-Sept	no dementia	1099	female
83	elsehwere	35	8.75	1	2014	July-Sept	no dementia	98	female
84	LTCF	36	9	1	2014	Oct-Dec	no dementia	2045	female
84	home	36	9	1	2014	Oct-Dec	no dementia	459	female
84	hospital	36	9	1	2014	Oct-Dec	no dementia	1210	female
84	elsehwere	36	9	1	2014	Oct-Dec	no dementia	100	female
85	LTCF	37	9.25	1	2015	Jan-Mar	no dementia	2362	female
85	home	37	9.25	1	2015	Jan-Mar	no dementia	488	female
85	hospital	37	9.25	1	2015	Jan-Mar	no dementia	1405	female
85	elsehwere	37	9.25	1	2015	Jan-Mar	no dementia	123	female
86	LTCF	38	9.5	1	2015	Apr-June	no dementia	1941	female
86	home	38	9.5	1	2015	Apr-June	no dementia	412	female
86	hospital	38	9.5	1	2015	Apr-June	no dementia	1124	female
86	elsehwere	38	9.5	1	2015	Apr-June	no dementia	78	female
87	LTCF	39	9.75	1	2015	July-Sept	no dementia	1769	female
87	home	39	9.75	1	2015	July-Sept	no dementia	404	female
87	hospital	39	9.75	1	2015	July-Sept	no dementia	1073	female
87	elsehwere	39	9.75	1	2015	July-Sept	no dementia	84	female
88	LTCF	40	10	1	2015	Oct-Dec	no dementia	1924	female
88	home	40	10	1	2015	Oct-Dec	no dementia	443	female
88	hospital	40	10	1	2015	Oct-Dec	no dementia	1195	female
88	elsehwere	40	10	1	2015	Oct-Dec	no dementia	78	female
89	LTCF	41	10.25	1	2016	Jan-Mar	no dementia	2148	female
89	home	41	10.25	1	2016	Jan-Mar	no dementia	400	female
89	hospital	41	10.25	1	2016	Jan-Mar	no dementia	1326	female
89	elsehwere	41	10.25	1	2016	Jan-Mar	no dementia	120	female
90	LTCF	42	10.5	1	2016	Apr-June	no dementia	1986	female
90	home	42	10.5	1	2016	Apr-June	no dementia	387	female
90	hospital	42	10.5	1	2016	Apr-June	no dementia	1040	female
90	elsehwere	42	10.5	1	2016	Apr-June	no dementia	87	female
91	LTCF	43	10.75	1	2016	July-Sept	no dementia	1939	female
91	home	43	10.75	1	2016	July-Sept	no dementia	336	female
91	hospital	43	10.75	1	2016	July-Sept	no dementia	1034	female
91	elsehwere	43	10.75	1	2016	July-Sept	no dementia	89	female
92	LTCF	44	11	1	2016	Oct-Dec	no dementia	2155	female
92	home	44	11	1	2016	Oct-Dec	no dementia	420	female
92	hospital	44	11	1	2016	Oct-Dec	no dementia	1172	female
92	elsehwere	44	11	1	2016	Oct-Dec	no dementia	100	female
93	LTCF	45	11.25	1	2017	Jan-Mar	no dementia	2358	female
93	home	45	11.25	1	2017	Jan-Mar	no dementia	408	female
93	hospital	45	11.25	1	2017	Jan-Mar	no dementia	1283	female
93	elsehwere	45	11.25	1	2017	Jan-Mar	no dementia	117	female
94	LTCF	46	11.5	1	2017	Apr-June	no dementia	1931	female
94	home	46	11.5	1	2017	Apr-June	no dementia	370	female
94	hospital	46	11.5	1	2017	Apr-June	no dementia	1138	female
94	elsehwere	46	11.5	1	2017	Apr-June	no dementia	79	female
95	LTCF	47	11.75	1	2017	July-Sept	no dementia	1917	female
95	home	47	11.75	1	2017	July-Sept	no dementia	331	female
95	hospital	47	11.75	1	2017	July-Sept	no dementia	1086	female
95	elsehwere	47	11.75	1	2017	July-Sept	no dementia	99	female
96	LTCF	48	12	1	2017	Oct-Dec	no dementia	2024	female
96	home	48	12	1	2017	Oct-Dec	no dementia	386	female
96	hospital	48	12	1	2017	Oct-Dec	no dementia	1174	female
96	elsehwere	48	12	1	2017	Oct-Dec	no dementia	83	female
97	LTCF	1	0.25	0	2006	Jan-Mar	dementia	295	male
97	home	1	0.25	0	2006	Jan-Mar	dementia	21	male
97	hospital	1	0.25	0	2006	Jan-Mar	dementia	58	male
97	elsehwere	1	0.25	0	2006	Jan-Mar	dementia	6	male
98	LTCF	2	0.5	0	2006	Apr-June	dementia	253	male
98	home	2	0.5	0	2006	Apr-June	dementia	9	male
98	hospital	2	0.5	0	2006	Apr-June	dementia	41	male
98	elsehwere	2	0.5	0	2006	Apr-June	dementia	8	male
99	LTCF	3	0.75	0	2006	July-Sept	dementia	258	male
99	home	3	0.75	0	2006	July-Sept	dementia	11	male
99	hospital	3	0.75	0	2006	July-Sept	dementia	44	male
99	elsehwere	3	0.75	0	2006	July-Sept	dementia	6	male
100	LTCF	4	1	0	2006	Oct-Dec	dementia	297	male
100	home	4	1	0	2006	Oct-Dec	dementia	14	male
100	hospital	4	1	0	2006	Oct-Dec	dementia	46	male
100	elsehwere	4	1	0	2006	Oct-Dec	dementia	6	male
101	LTCF	5	1.25	0	2007	Jan-Mar	dementia	345	male
101	home	5	1.25	0	2007	Jan-Mar	dementia	17	male
101	hospital	5	1.25	0	2007	Jan-Mar	dementia	59	male
101	elsehwere	5	1.25	0	2007	Jan-Mar	dementia	5	male
102	LTCF	6	1.5	0	2007	Apr-June	dementia	295	male
102	home	6	1.5	0	2007	Apr-June	dementia	15	male
102	hospital	6	1.5	0	2007	Apr-June	dementia	47	male
102	elsehwere	6	1.5	0	2007	Apr-June	dementia	2	male
103	LTCF	7	1.75	0	2007	July-Sept	dementia	277	male
103	home	7	1.75	0	2007	July-Sept	dementia	14	male
103	hospital	7	1.75	0	2007	July-Sept	dementia	31	male
103	elsehwere	7	1.75	0	2007	July-Sept	dementia	6	male
104	LTCF	8	2	0	2007	Oct-Dec	dementia	320	male
104	home	8	2	0	2007	Oct-Dec	dementia	17	male
104	hospital	8	2	0	2007	Oct-Dec	dementia	56	male
104	elsehwere	8	2	0	2007	Oct-Dec	dementia	5	male
105	LTCF	9	2.25	0	2008	Jan-Mar	dementia	296	male
105	home	9	2.25	0	2008	Jan-Mar	dementia	15	male
105	hospital	9	2.25	0	2008	Jan-Mar	dementia	59	male
105	elsehwere	9	2.25	0	2008	Jan-Mar	dementia	5	male
106	LTCF	10	2.5	0	2008	Apr-June	dementia	253	male
106	home	10	2.5	0	2008	Apr-June	dementia	8	male
106	hospital	10	2.5	0	2008	Apr-June	dementia	56	male
106	elsehwere	10	2.5	0	2008	Apr-June	dementia	2	male
107	LTCF	11	2.75	0	2008	July-Sept	dementia	275	male
107	home	11	2.75	0	2008	July-Sept	dementia	9	male
107	hospital	11	2.75	0	2008	July-Sept	dementia	46	male
107	elsehwere	11	2.75	0	2008	July-Sept	dementia	4	male
108	LTCF	12	3	0	2008	Oct-Dec	dementia	326	male
108	home	12	3	0	2008	Oct-Dec	dementia	12	male
108	hospital	12	3	0	2008	Oct-Dec	dementia	65	male
108	elsehwere	12	3	0	2008	Oct-Dec	dementia	4	male
109	LTCF	13	3.25	0	2009	Jan-Mar	dementia	351	male
109	home	13	3.25	0	2009	Jan-Mar	dementia	21	male
109	hospital	13	3.25	0	2009	Jan-Mar	dementia	55	male
109	elsehwere	13	3.25	0	2009	Jan-Mar	dementia	7	male
110	LTCF	14	3.5	0	2009	Apr-June	dementia	317	male
110	home	14	3.5	0	2009	Apr-June	dementia	20	male
110	hospital	14	3.5	0	2009	Apr-June	dementia	38	male
110	elsehwere	14	3.5	0	2009	Apr-June	dementia	5	male
111	LTCF	15	3.75	0	2009	July-Sept	dementia	270	male
111	home	15	3.75	0	2009	July-Sept	dementia	8	male
111	hospital	15	3.75	0	2009	July-Sept	dementia	29	male
111	elsehwere	15	3.75	0	2009	July-Sept	dementia	4	male
112	LTCF	16	4	0	2009	Oct-Dec	dementia	316	male
112	home	16	4	0	2009	Oct-Dec	dementia	18	male
112	hospital	16	4	0	2009	Oct-Dec	dementia	47	male
112	elsehwere	16	4	0	2009	Oct-Dec	dementia	6	male
113	LTCF	17	4.25	0	2010	Jan-Mar	dementia	341	male
113	home	17	4.25	0	2010	Jan-Mar	dementia	20	male
113	hospital	17	4.25	0	2010	Jan-Mar	dementia	51	male
113	elsehwere	17	4.25	0	2010	Jan-Mar	dementia	1	male
114	LTCF	18	4.5	0	2010	Apr-June	dementia	290	male
114	home	18	4.5	0	2010	Apr-June	dementia	21	male
114	hospital	18	4.5	0	2010	Apr-June	dementia	63	male
114	elsehwere	18	4.5	0	2010	Apr-June	dementia	6	male
115	LTCF	19	4.75	0	2010	July-Sept	dementia	293	male
115	home	19	4.75	0	2010	July-Sept	dementia	16	male
115	hospital	19	4.75	0	2010	July-Sept	dementia	32	male
115	elsehwere	19	4.75	0	2010	July-Sept	dementia	5	male
116	LTCF	20	5	0	2010	Oct-Dec	dementia	373	male
116	home	20	5	0	2010	Oct-Dec	dementia	19	male
116	hospital	20	5	0	2010	Oct-Dec	dementia	65	male
116	elsehwere	20	5	0	2010	Oct-Dec	dementia	3	male
117	LTCF	21	5.25	0	2011	Jan-Mar	dementia	384	male
117	home	21	5.25	0	2011	Jan-Mar	dementia	28	male
117	hospital	21	5.25	0	2011	Jan-Mar	dementia	41	male
117	elsehwere	21	5.25	0	2011	Jan-Mar	dementia	7	male
118	LTCF	22	5.5	0	2011	Apr-June	dementia	333	male
118	home	22	5.5	0	2011	Apr-June	dementia	15	male
118	hospital	22	5.5	0	2011	Apr-June	dementia	29	male
118	elsehwere	22	5.5	0	2011	Apr-June	dementia	4	male
119	LTCF	23	5.75	0	2011	July-Sept	dementia	323	male
119	home	23	5.75	0	2011	July-Sept	dementia	17	male
119	hospital	23	5.75	0	2011	July-Sept	dementia	39	male
119	elsehwere	23	5.75	0	2011	July-Sept	dementia	6	male
120	LTCF	24	6	0	2011	Oct-Dec	dementia	374	male
120	home	24	6	0	2011	Oct-Dec	dementia	12	male
120	hospital	24	6	0	2011	Oct-Dec	dementia	38	male
120	elsehwere	24	6	0	2011	Oct-Dec	dementia	5	male
121	LTCF	25	6.25	1	2012	Jan-Mar	dementia	408	male
121	home	25	6.25	1	2012	Jan-Mar	dementia	14	male
121	hospital	25	6.25	1	2012	Jan-Mar	dementia	46	male
121	elsehwere	25	6.25	1	2012	Jan-Mar	dementia	4	male
122	LTCF	26	6.5	1	2012	Apr-June	dementia	334	male
122	home	26	6.5	1	2012	Apr-June	dementia	16	male
122	hospital	26	6.5	1	2012	Apr-June	dementia	49	male
122	elsehwere	26	6.5	1	2012	Apr-June	dementia	5	male
123	LTCF	27	6.75	1	2012	July-Sept	dementia	344	male
123	home	27	6.75	1	2012	July-Sept	dementia	17	male
123	hospital	27	6.75	1	2012	July-Sept	dementia	45	male
123	elsehwere	27	6.75	1	2012	July-Sept	dementia	4	male
124	LTCF	28	7	1	2012	Oct-Dec	dementia	396	male
124	home	28	7	1	2012	Oct-Dec	dementia	24	male
124	hospital	28	7	1	2012	Oct-Dec	dementia	46	male
124	elsehwere	28	7	1	2012	Oct-Dec	dementia	2	male
125	LTCF	29	7.25	1	2013	Jan-Mar	dementia	384	male
125	home	29	7.25	1	2013	Jan-Mar	dementia	27	male
125	hospital	29	7.25	1	2013	Jan-Mar	dementia	41	male
125	elsehwere	29	7.25	1	2013	Jan-Mar	dementia	3	male
126	LTCF	30	7.5	1	2013	Apr-June	dementia	323	male
126	home	30	7.5	1	2013	Apr-June	dementia	18	male
126	hospital	30	7.5	1	2013	Apr-June	dementia	38	male
126	elsehwere	30	7.5	1	2013	Apr-June	dementia	5	male
127	LTCF	31	7.75	1	2013	July-Sept	dementia	332	male
127	home	31	7.75	1	2013	July-Sept	dementia	14	male
127	hospital	31	7.75	1	2013	July-Sept	dementia	51	male
127	elsehwere	31	7.75	1	2013	July-Sept	dementia	6	male
128	LTCF	32	8	1	2013	Oct-Dec	dementia	428	male
128	home	32	8	1	2013	Oct-Dec	dementia	21	male
128	hospital	32	8	1	2013	Oct-Dec	dementia	47	male
128	elsehwere	32	8	1	2013	Oct-Dec	dementia	14	male
129	LTCF	33	8.25	1	2014	Jan-Mar	dementia	443	male
129	home	33	8.25	1	2014	Jan-Mar	dementia	23	male
129	hospital	33	8.25	1	2014	Jan-Mar	dementia	51	male
129	elsehwere	33	8.25	1	2014	Jan-Mar	dementia	5	male
130	LTCF	34	8.5	1	2014	Apr-June	dementia	393	male
130	home	34	8.5	1	2014	Apr-June	dementia	25	male
130	hospital	34	8.5	1	2014	Apr-June	dementia	35	male
130	elsehwere	34	8.5	1	2014	Apr-June	dementia	3	male
131	LTCF	35	8.75	1	2014	July-Sept	dementia	359	male
131	home	35	8.75	1	2014	July-Sept	dementia	28	male
131	hospital	35	8.75	1	2014	July-Sept	dementia	36	male
131	elsehwere	35	8.75	1	2014	July-Sept	dementia	4	male
132	LTCF	36	9	1	2014	Oct-Dec	dementia	443	male
132	home	36	9	1	2014	Oct-Dec	dementia	25	male
132	hospital	36	9	1	2014	Oct-Dec	dementia	52	male
132	elsehwere	36	9	1	2014	Oct-Dec	dementia	2	male
133	LTCF	37	9.25	1	2015	Jan-Mar	dementia	493	male
133	home	37	9.25	1	2015	Jan-Mar	dementia	19	male
133	hospital	37	9.25	1	2015	Jan-Mar	dementia	53	male
133	elsehwere	37	9.25	1	2015	Jan-Mar	dementia	4	male
134	LTCF	38	9.5	1	2015	Apr-June	dementia	389	male
134	home	38	9.5	1	2015	Apr-June	dementia	16	male
134	hospital	38	9.5	1	2015	Apr-June	dementia	46	male
134	elsehwere	38	9.5	1	2015	Apr-June	dementia	5	male
135	LTCF	39	9.75	1	2015	July-Sept	dementia	348	male
135	home	39	9.75	1	2015	July-Sept	dementia	14	male
135	hospital	39	9.75	1	2015	July-Sept	dementia	40	male
135	elsehwere	39	9.75	1	2015	July-Sept	dementia	7	male
136	LTCF	40	10	1	2015	Oct-Dec	dementia	450	male
136	home	40	10	1	2015	Oct-Dec	dementia	14	male
136	hospital	40	10	1	2015	Oct-Dec	dementia	46	male
136	elsehwere	40	10	1	2015	Oct-Dec	dementia	8	male
137	LTCF	41	10.25	1	2016	Jan-Mar	dementia	530	male
137	home	41	10.25	1	2016	Jan-Mar	dementia	13	male
137	hospital	41	10.25	1	2016	Jan-Mar	dementia	42	male
137	elsehwere	41	10.25	1	2016	Jan-Mar	dementia	5	male
138	LTCF	42	10.5	1	2016	Apr-June	dementia	416	male
138	home	42	10.5	1	2016	Apr-June	dementia	12	male
138	hospital	42	10.5	1	2016	Apr-June	dementia	43	male
138	elsehwere	42	10.5	1	2016	Apr-June	dementia	3	male
139	LTCF	43	10.75	1	2016	July-Sept	dementia	413	male
139	home	43	10.75	1	2016	July-Sept	dementia	13	male
139	hospital	43	10.75	1	2016	July-Sept	dementia	52	male
139	elsehwere	43	10.75	1	2016	July-Sept	dementia	5	male
140	LTCF	44	11	1	2016	Oct-Dec	dementia	511	male
140	home	44	11	1	2016	Oct-Dec	dementia	14	male
140	hospital	44	11	1	2016	Oct-Dec	dementia	67	male
140	elsehwere	44	11	1	2016	Oct-Dec	dementia	10	male
141	LTCF	45	11.25	1	2017	Jan-Mar	dementia	567	male
141	home	45	11.25	1	2017	Jan-Mar	dementia	24	male
141	hospital	45	11.25	1	2017	Jan-Mar	dementia	62	male
141	elsehwere	45	11.25	1	2017	Jan-Mar	dementia	6	male
142	LTCF	46	11.5	1	2017	Apr-June	dementia	427	male
142	home	46	11.5	1	2017	Apr-June	dementia	11	male
142	hospital	46	11.5	1	2017	Apr-June	dementia	52	male
142	elsehwere	46	11.5	1	2017	Apr-June	dementia	11	male
143	LTCF	47	11.75	1	2017	July-Sept	dementia	447	male
143	home	47	11.75	1	2017	July-Sept	dementia	8	male
143	hospital	47	11.75	1	2017	July-Sept	dementia	52	male
143	elsehwere	47	11.75	1	2017	July-Sept	dementia	4	male
144	LTCF	48	12	1	2017	Oct-Dec	dementia	531	male
144	home	48	12	1	2017	Oct-Dec	dementia	9	male
144	hospital	48	12	1	2017	Oct-Dec	dementia	44	male
144	elsehwere	48	12	1	2017	Oct-Dec	dementia	3	male
145	LTCF	1	0.25	0	2006	Jan-Mar	dementia	639	female
145	home	1	0.25	0	2006	Jan-Mar	dementia	30	female
145	hospital	1	0.25	0	2006	Jan-Mar	dementia	54	female
145	elsehwere	1	0.25	0	2006	Jan-Mar	dementia	13	female
146	LTCF	2	0.5	0	2006	Apr-June	dementia	603	female
146	home	2	0.5	0	2006	Apr-June	dementia	32	female
146	hospital	2	0.5	0	2006	Apr-June	dementia	34	female
146	elsehwere	2	0.5	0	2006	Apr-June	dementia	8	female
147	LTCF	3	0.75	0	2006	July-Sept	dementia	575	female
147	home	3	0.75	0	2006	July-Sept	dementia	25	female
147	hospital	3	0.75	0	2006	July-Sept	dementia	57	female
147	elsehwere	3	0.75	0	2006	July-Sept	dementia	7	female
148	LTCF	4	1	0	2006	Oct-Dec	dementia	652	female
148	home	4	1	0	2006	Oct-Dec	dementia	45	female
148	hospital	4	1	0	2006	Oct-Dec	dementia	46	female
148	elsehwere	4	1	0	2006	Oct-Dec	dementia	12	female
149	LTCF	5	1.25	0	2007	Jan-Mar	dementia	719	female
149	home	5	1.25	0	2007	Jan-Mar	dementia	51	female
149	hospital	5	1.25	0	2007	Jan-Mar	dementia	54	female
149	elsehwere	5	1.25	0	2007	Jan-Mar	dementia	8	female
150	LTCF	6	1.5	0	2007	Apr-June	dementia	571	female
150	home	6	1.5	0	2007	Apr-June	dementia	35	female
150	hospital	6	1.5	0	2007	Apr-June	dementia	37	female
150	elsehwere	6	1.5	0	2007	Apr-June	dementia	3	female
151	LTCF	7	1.75	0	2007	July-Sept	dementia	537	female
151	home	7	1.75	0	2007	July-Sept	dementia	29	female
151	hospital	7	1.75	0	2007	July-Sept	dementia	50	female
151	elsehwere	7	1.75	0	2007	July-Sept	dementia	6	female
152	LTCF	8	2	0	2007	Oct-Dec	dementia	718	female
152	home	8	2	0	2007	Oct-Dec	dementia	47	female
152	hospital	8	2	0	2007	Oct-Dec	dementia	50	female
152	elsehwere	8	2	0	2007	Oct-Dec	dementia	8	female
153	LTCF	9	2.25	0	2008	Jan-Mar	dementia	678	female
153	home	9	2.25	0	2008	Jan-Mar	dementia	47	female
153	hospital	9	2.25	0	2008	Jan-Mar	dementia	48	female
153	elsehwere	9	2.25	0	2008	Jan-Mar	dementia	4	female
154	LTCF	10	2.5	0	2008	Apr-June	dementia	620	female
154	home	10	2.5	0	2008	Apr-June	dementia	43	female
154	hospital	10	2.5	0	2008	Apr-June	dementia	48	female
154	elsehwere	10	2.5	0	2008	Apr-June	dementia	6	female
155	LTCF	11	2.75	0	2008	July-Sept	dementia	597	female
155	home	11	2.75	0	2008	July-Sept	dementia	35	female
155	hospital	11	2.75	0	2008	July-Sept	dementia	44	female
155	elsehwere	11	2.75	0	2008	July-Sept	dementia	11	female
156	LTCF	12	3	0	2008	Oct-Dec	dementia	676	female
156	home	12	3	0	2008	Oct-Dec	dementia	39	female
156	hospital	12	3	0	2008	Oct-Dec	dementia	48	female
156	elsehwere	12	3	0	2008	Oct-Dec	dementia	17	female
157	LTCF	13	3.25	0	2009	Jan-Mar	dementia	742	female
157	home	13	3.25	0	2009	Jan-Mar	dementia	39	female
157	hospital	13	3.25	0	2009	Jan-Mar	dementia	63	female
157	elsehwere	13	3.25	0	2009	Jan-Mar	dementia	8	female
158	LTCF	14	3.5	0	2009	Apr-June	dementia	612	female
158	home	14	3.5	0	2009	Apr-June	dementia	26	female
158	hospital	14	3.5	0	2009	Apr-June	dementia	30	female
158	elsehwere	14	3.5	0	2009	Apr-June	dementia	8	female
159	LTCF	15	3.75	0	2009	July-Sept	dementia	574	female
159	home	15	3.75	0	2009	July-Sept	dementia	34	female
159	hospital	15	3.75	0	2009	July-Sept	dementia	40	female
159	elsehwere	15	3.75	0	2009	July-Sept	dementia	11	female
160	LTCF	16	4	0	2009	Oct-Dec	dementia	719	female
160	home	16	4	0	2009	Oct-Dec	dementia	30	female
160	hospital	16	4	0	2009	Oct-Dec	dementia	34	female
160	elsehwere	16	4	0	2009	Oct-Dec	dementia	20	female
161	LTCF	17	4.25	0	2010	Jan-Mar	dementia	754	female
161	home	17	4.25	0	2010	Jan-Mar	dementia	33	female
161	hospital	17	4.25	0	2010	Jan-Mar	dementia	57	female
161	elsehwere	17	4.25	0	2010	Jan-Mar	dementia	6	female
162	LTCF	18	4.5	0	2010	Apr-June	dementia	673	female
162	home	18	4.5	0	2010	Apr-June	dementia	30	female
162	hospital	18	4.5	0	2010	Apr-June	dementia	37	female
162	elsehwere	18	4.5	0	2010	Apr-June	dementia	3	female
163	LTCF	19	4.75	0	2010	July-Sept	dementia	658	female
163	home	19	4.75	0	2010	July-Sept	dementia	38	female
163	hospital	19	4.75	0	2010	July-Sept	dementia	31	female
163	elsehwere	19	4.75	0	2010	July-Sept	dementia	2	female
164	LTCF	20	5	0	2010	Oct-Dec	dementia	838	female
164	home	20	5	0	2010	Oct-Dec	dementia	44	female
164	hospital	20	5	0	2010	Oct-Dec	dementia	50	female
164	elsehwere	20	5	0	2010	Oct-Dec	dementia	9	female
165	LTCF	21	5.25	0	2011	Jan-Mar	dementia	739	female
165	home	21	5.25	0	2011	Jan-Mar	dementia	40	female
165	hospital	21	5.25	0	2011	Jan-Mar	dementia	54	female
165	elsehwere	21	5.25	0	2011	Jan-Mar	dementia	12	female
166	LTCF	22	5.5	0	2011	Apr-June	dementia	704	female
166	home	22	5.5	0	2011	Apr-June	dementia	38	female
166	hospital	22	5.5	0	2011	Apr-June	dementia	49	female
166	elsehwere	22	5.5	0	2011	Apr-June	dementia	13	female
167	LTCF	23	5.75	0	2011	July-Sept	dementia	716	female
167	home	23	5.75	0	2011	July-Sept	dementia	28	female
167	hospital	23	5.75	0	2011	July-Sept	dementia	36	female
167	elsehwere	23	5.75	0	2011	July-Sept	dementia	12	female
168	LTCF	24	6	0	2011	Oct-Dec	dementia	811	female
168	home	24	6	0	2011	Oct-Dec	dementia	35	female
168	hospital	24	6	0	2011	Oct-Dec	dementia	49	female
168	elsehwere	24	6	0	2011	Oct-Dec	dementia	18	female
169	LTCF	25	6.25	1	2012	Jan-Mar	dementia	885	female
169	home	25	6.25	1	2012	Jan-Mar	dementia	60	female
169	hospital	25	6.25	1	2012	Jan-Mar	dementia	45	female
169	elsehwere	25	6.25	1	2012	Jan-Mar	dementia	16	female
170	LTCF	26	6.5	1	2012	Apr-June	dementia	667	female
170	home	26	6.5	1	2012	Apr-June	dementia	58	female
170	hospital	26	6.5	1	2012	Apr-June	dementia	37	female
170	elsehwere	26	6.5	1	2012	Apr-June	dementia	8	female
171	LTCF	27	6.75	1	2012	July-Sept	dementia	733	female
171	home	27	6.75	1	2012	July-Sept	dementia	35	female
171	hospital	27	6.75	1	2012	July-Sept	dementia	47	female
171	elsehwere	27	6.75	1	2012	July-Sept	dementia	9	female
172	LTCF	28	7	1	2012	Oct-Dec	dementia	843	female
172	home	28	7	1	2012	Oct-Dec	dementia	48	female
172	hospital	28	7	1	2012	Oct-Dec	dementia	53	female
172	elsehwere	28	7	1	2012	Oct-Dec	dementia	9	female
173	LTCF	29	7.25	1	2013	Jan-Mar	dementia	879	female
173	home	29	7.25	1	2013	Jan-Mar	dementia	38	female
173	hospital	29	7.25	1	2013	Jan-Mar	dementia	53	female
173	elsehwere	29	7.25	1	2013	Jan-Mar	dementia	12	female
174	LTCF	30	7.5	1	2013	Apr-June	dementia	705	female
174	home	30	7.5	1	2013	Apr-June	dementia	33	female
174	hospital	30	7.5	1	2013	Apr-June	dementia	33	female
174	elsehwere	30	7.5	1	2013	Apr-June	dementia	14	female
175	LTCF	31	7.75	1	2013	July-Sept	dementia	688	female
175	home	31	7.75	1	2013	July-Sept	dementia	49	female
175	hospital	31	7.75	1	2013	July-Sept	dementia	41	female
175	elsehwere	31	7.75	1	2013	July-Sept	dementia	12	female
176	LTCF	32	8	1	2013	Oct-Dec	dementia	852	female
176	home	32	8	1	2013	Oct-Dec	dementia	52	female
176	hospital	32	8	1	2013	Oct-Dec	dementia	47	female
176	elsehwere	32	8	1	2013	Oct-Dec	dementia	12	female
177	LTCF	33	8.25	1	2014	Jan-Mar	dementia	861	female
177	home	33	8.25	1	2014	Jan-Mar	dementia	54	female
177	hospital	33	8.25	1	2014	Jan-Mar	dementia	55	female
177	elsehwere	33	8.25	1	2014	Jan-Mar	dementia	19	female
178	LTCF	34	8.5	1	2014	Apr-June	dementia	751	female
178	home	34	8.5	1	2014	Apr-June	dementia	34	female
178	hospital	34	8.5	1	2014	Apr-June	dementia	52	female
178	elsehwere	34	8.5	1	2014	Apr-June	dementia	15	female
179	LTCF	35	8.75	1	2014	July-Sept	dementia	711	female
179	home	35	8.75	1	2014	July-Sept	dementia	51	female
179	hospital	35	8.75	1	2014	July-Sept	dementia	46	female
179	elsehwere	35	8.75	1	2014	July-Sept	dementia	9	female
180	LTCF	36	9	1	2014	Oct-Dec	dementia	860	female
180	home	36	9	1	2014	Oct-Dec	dementia	61	female
180	hospital	36	9	1	2014	Oct-Dec	dementia	51	female
180	elsehwere	36	9	1	2014	Oct-Dec	dementia	12	female
181	LTCF	37	9.25	1	2015	Jan-Mar	dementia	976	female
181	home	37	9.25	1	2015	Jan-Mar	dementia	65	female
181	hospital	37	9.25	1	2015	Jan-Mar	dementia	56	female
181	elsehwere	37	9.25	1	2015	Jan-Mar	dementia	11	female
182	LTCF	38	9.5	1	2015	Apr-June	dementia	796	female
182	home	38	9.5	1	2015	Apr-June	dementia	48	female
182	hospital	38	9.5	1	2015	Apr-June	dementia	62	female
182	elsehwere	38	9.5	1	2015	Apr-June	dementia	15	female
183	LTCF	39	9.75	1	2015	July-Sept	dementia	743	female
183	home	39	9.75	1	2015	July-Sept	dementia	44	female
183	hospital	39	9.75	1	2015	July-Sept	dementia	47	female
183	elsehwere	39	9.75	1	2015	July-Sept	dementia	6	female
184	LTCF	40	10	1	2015	Oct-Dec	dementia	871	female
184	home	40	10	1	2015	Oct-Dec	dementia	64	female
184	hospital	40	10	1	2015	Oct-Dec	dementia	55	female
184	elsehwere	40	10	1	2015	Oct-Dec	dementia	9	female
185	LTCF	41	10.25	1	2016	Jan-Mar	dementia	941	female
185	home	41	10.25	1	2016	Jan-Mar	dementia	28	female
185	hospital	41	10.25	1	2016	Jan-Mar	dementia	57	female
185	elsehwere	41	10.25	1	2016	Jan-Mar	dementia	20	female
186	LTCF	42	10.5	1	2016	Apr-June	dementia	859	female
186	home	42	10.5	1	2016	Apr-June	dementia	22	female
186	hospital	42	10.5	1	2016	Apr-June	dementia	50	female
186	elsehwere	42	10.5	1	2016	Apr-June	dementia	6	female
187	LTCF	43	10.75	1	2016	July-Sept	dementia	784	female
187	home	43	10.75	1	2016	July-Sept	dementia	27	female
187	hospital	43	10.75	1	2016	July-Sept	dementia	45	female
187	elsehwere	43	10.75	1	2016	July-Sept	dementia	10	female
188	LTCF	44	11	1	2016	Oct-Dec	dementia	1018	female
188	home	44	11	1	2016	Oct-Dec	dementia	42	female
188	hospital	44	11	1	2016	Oct-Dec	dementia	65	female
188	elsehwere	44	11	1	2016	Oct-Dec	dementia	18	female
189	LTCF	45	11.25	1	2017	Jan-Mar	dementia	1090	female
189	home	45	11.25	1	2017	Jan-Mar	dementia	37	female
189	hospital	45	11.25	1	2017	Jan-Mar	dementia	43	female
189	elsehwere	45	11.25	1	2017	Jan-Mar	dementia	15	female
190	LTCF	46	11.5	1	2017	Apr-June	dementia	870	female
190	home	46	11.5	1	2017	Apr-June	dementia	27	female
190	hospital	46	11.5	1	2017	Apr-June	dementia	51	female
190	elsehwere	46	11.5	1	2017	Apr-June	dementia	9	female
191	LTCF	47	11.75	1	2017	July-Sept	dementia	834	female
191	home	47	11.75	1	2017	July-Sept	dementia	21	female
191	hospital	47	11.75	1	2017	July-Sept	dementia	37	female
191	elsehwere	47	11.75	1	2017	July-Sept	dementia	7	female
192	LTCF	48	12	1	2017	Oct-Dec	dementia	1046	female
192	home	48	12	1	2017	Oct-Dec	dementia	28	female
192	hospital	48	12	1	2017	Oct-Dec	dementia	44	female
192	elsehwere	48	12	1	2017	Oct-Dec	dementia	6	female
